# Supplementary material for: Inhibitors of dermatan sulfate epimerase 1 decreased accumulation of glycosaminoglycans in mucopolysaccharidosis type I fibroblasts
Source: Glycobiology. 2024 May 17;34(6):cwae025. doi: 10.1093/glycob/cwae025 (PMC11101759; doi:10.1093/glycob/cwae025)
Supplement: fig_S1-v2_cwae025 [file fig_s1-v2_cwae025.zip]

Archive with 1 entries (1 files):
- fig_S1-v2_cwae025.eps
